# Supplementary material for: Diagnosis of Epstein-Barr and cytomegalovirus infections using decision trees: an effective way to avoid antibiotic overuse in paediatric tonsillopharyngitis
Source: BMC Pediatr. 2023 Jun 17;23:301. doi: 10.1186/s12887-023-04103-0 (PMC10276514; doi:10.1186/s12887-023-04103-0)
Supplement: Supplementary file 1 — Supplementary Material 1 [file 12887_2023_4103_MOESM1_ESM.xlsx]

## Sheet: Table
	Additional file 1. Prevalence of symptoms among the EBV/CMV and non-EBV/CMV group
	Symptom	Prevalence in EBV/CMV	Prevalence in non-EBV/CMV	OR	p*	95% CI for OR (lower to upper)
	Fever	0.6	0.6689	0.96	0.89	0.55 to 1.66
	Lymphadenopathy	0.8132	0.543	3.66	<0.0001	1.98 to 6.79
	Cough	0.1648	0.3179	0.42	0.009	0.22 to 0.81
	Nasal discharge	0.1758	0.3444	0.41	0.005	0.22 to 0.77
	Exudation	0.7253	0.543	2.22	0.006	1.27 to 3.89
	Sore throat/dysphagia	0.6374	0.4702	1.98	0.01	1.16 to 3.38
	Hepatosplenomegaly	0.5604	0.298	3	<0.0001	1.75 to 5.16
	Rash	0.1429	0.1523	0.93	0.99	0.44 to 1.94
	Abdominal symptom	0.2637	0.3179	0.77	0.39	0.43 to 1.37
	*: p value from Fisher's exact test
