# Supplementary material for: Diagnosis of Epstein-Barr and cytomegalovirus infections using decision trees: an effective way to avoid antibiotic overuse in paediatric tonsillopharyngitis
Source: BMC Pediatr. 2023 Jun 17;23:301. doi: 10.1186/s12887-023-04103-0 (PMC10276514; doi:10.1186/s12887-023-04103-0)
Supplement: Supplementary file 2 — Supplementary Material 2 [file 12887_2023_4103_MOESM2_ESM.xlsx]

## Sheet: Table
	Additional file 2. Parameters of continous variables
	Variable	Patient group	Mean (±SD)	Median	p*
	Age	non-EBV/CM	7.71 (±5.46)	6.18	8.35×10-8
		EBV/CMV	11.80 (±5.55)	14.12
	CRP (mg/ml)	non-EBV/CM	63.42 (±76.77)	36.9	2.50×10-6
		EBV/CMV	27.88 (±35.65)	14.4
	GOT (U/l)	non-EBV/CM	30.07 (±26.46)	26	8.87×10-8
		EBV/CMV	106.56 (±172.12)	59
	GPT (U/l)	non-EBV/CM	17.60 (±19.11)	14	2.42×10-9
		EBV/CMV	137.46 (±172.12)	81
	WBC (109/l)	non-EBV/CM	11.55 (±6.68)	10	0.29
		EBV/CMV	12.39 (±5.43)	11.82
	*: p value from Welch’s test.
